# Supplementary material for: The Role of a Natural Amphibian Skin-Based Peptide, Ranatensin, in Pancreatic Cancers Expressing Dopamine D2 Receptors
Source: Cancers (Basel). 2022 Nov 10;14(22):5535. doi: 10.3390/cancers14225535 (PMC9688159; doi:10.3390/cancers14225535)
Supplement: Supplementary file 1 [file cancers-14-05535-s001.zip]

Archive with 1 entries (1 files):
- cancers-1976959-supplementary.pdf
